# Supplementary material for: The Relationship between Fluid Milk, Water, and 100% Juice and Health Outcomes among Children and Adolescents
Source: Nutrients. 2022 Apr 30;14(9):1892. doi: 10.3390/nu14091892 (PMC9100844; doi:10.3390/nu14091892)
Supplement: Supplementary file 1 [file nutrients-14-01892-s001.zip]

Archive with 1 entries (1 files):
- nutrients-1683148-supplementary.pdf
